# Supplementary material for: Understanding the defense mechanism of Allium plants through the onion isoallicin-omics study
Source: Front Plant Sci. 2024 Dec 11;15:1488553. doi: 10.3389/fpls.2024.1488553 (PMC11668612; doi:10.3389/fpls.2024.1488553)
Supplement: Supplementary file 2 [file Table1.xlsx]

## Sheet: ST1_ACSOs biosyn genes
Supplementary Table S1. Candidate genes involved in isoalliin biosynthetic pathway of A. cepa.
Protein name	Functional name	Gene ID	Protein length (aa)	Chromosome	Start position	End position	Signal Peptide sequence (Cutting site position)
AcGSH1a	γ-glutamylcysteine synthetase (GSH1)	Ace2g181040	509	Chr2	1362658503	1362660032	-
AcGSH1b	"	Ace4g370490	496	Chr4	1327082799	1327091066	-
AcGSH2	glutathione synthetase (GSH2)	Ace7g548530	548	Chr7	588455210	588475367	-
AcPCS1N*	N-terminus of phytochelatin synthase (PCS)	Ace2g171980	168	Chr2	1193040502	1193053675	-
AcPCS1C	C-terminus of phytochelatin synthase (PCS)	Ace2g171970	331	Chr2	1193034422	1193040491	-
AcGGT1	γ-glutamyl transpeptidases (GGTs)	Ace5g385810	621	Chr5	325764632	325781126	-
AcGGT2	"	Ace2g125990	622	Chr2	390297376	390310131	-
AcGGT3	"	Ace4g317110	584	Chr4	302299152	302321275	MPGYIPKWLAVTLLL LLFYKPILA (23-24.ILA-GD)
AcFMO1	S-allyl-L-cysteine S-oxygenase	Ace8g577620	458	Chr8	42557820	42582600	-
* AcPCS1N and AcPCS1C encoding genes have 10 nt gap between the genes.

## Sheet: ST2_Onion_ALL_list
Supplementary Table S2. Putative alliinase (ALL) encoding genes of A. cepa.
No.	Class	Gene ID	Chromosome	Start position	End position	Signal peptide sequence (Cutting site position)
1	non SP-ALL	Ace1g020280	Chr1	384472564	384477821	-
2	SP-ALL	Ace1g043160	Chr1	788722851	788725037	MDLHKHPIILPLLFILSLLLNA (22-23.LNA-CL)
3	non SP-ALL	Ace1g067960	Chr1	1241812696	1241815186	-
4	non SP-ALL	Ace1g085280	Chr1	1555059598	1555060353	-
5	non SP-ALL	Ace1g087320	Chr1	1605035333	1605036482	-
6	non SP-ALL	Ace1g087330	Chr1	1605047998	1605048902	-
7	non SP-ALL	Ace1g087340	Chr1	1605049102	1605050521	-
8	non SP-ALL	Ace2g106310	Chr2	88337509	88339227	-
9	non SP-ALL	Ace2g106320	Chr2	88473665	88541721	-
10	non SP-ALL	Ace2g106330	Chr2	88841836	88842632	-
11	non SP-ALL	Ace2g121050	Chr2	308797064	308801349	-
12	non SP-ALL	Ace2g125000	Chr2	371250687	371252279	-
13	non SP-ALL	Ace2g125010	Chr2	371261318	371262908	-
14	non SP-ALL	Ace2g125020	Chr2	371274106	371275697	-
15	non SP-ALL	Ace2g125030	Chr2	371284738	371304777	-
16	non SP-ALL	Ace2g133760	Chr2	520554682	520555437	-
17	non SP-ALL	Ace2g147480	Chr2	777190903	777196856	-
18	non SP-ALL	Ace2g176770	Chr2	1284152062	1284154540	-
19	non SP-ALL	Ace2g176880	Chr2	1287441217	1287443728	-
20	non SP-ALL	Ace2g176900	Chr2	1287459359	1287474397	-
21	non SP-ALL	Ace2g176990	Chr2	1288815570	1288817610	-
22	non SP-ALL	Ace2g177070	Chr2	1289456566	1289458611	-
23	non SP-ALL	Ace2g177120	Chr2	1290653467	1290654992	-
24	SP-ALL	Ace2g177160	Chr2	1291378520	1291380916	MEYQRVGNQNSCLLIIFLISSMIVNYGEA (29-30.GEA-AR)
25	non SP-ALL	Ace2g181290	Chr2	1367499533	1367500369	-
26	non SP-ALL	Ace2g188150	Chr2	1491843107	1491847075	-
27	non SP-ALL	Ace2g188170	Chr2	1491963063	1491963858	-
28	non SP-ALL	Ace2g188210	Chr2	1492424265	1492425760	-
29	non SP-ALL	Ace2g188230	Chr2	1492614040	1492615435	-
30	non SP-ALL	Ace2g188250	Chr2	1492712795	1492714443	-
31	non SP-ALL	Ace2g204680	Chr2	1897007526	1897008213	-
32	SP-ALL	Ace2g208980	Chr2	2007189583	2007191979	MYKTGNEKSRLLILAQTMVIISAMLVNG (28-29.VNG-TA)
33	SP-ALL	Ace2g209000	Chr2	2007270874	2007272841	MHMYKNGNYKARLLIIIPLMIITISALLVNRTTA (34-35.TTA-GD)
34	SP-ALL	Ace2g209060	Chr2	2007503230	2007505217	MEMYKNGKDESRLLIIIISLMITISPMLVDRTSA (34-35.TSA-GD)
35	non SP-ALL	Ace3g215900	Chr3	139472223	139472895	-
36	non SP-ALL	Ace3g215910	Chr3	139494779	139497055	-
37	non SP-ALL	Ace3g223390	Chr3	309937869	309939607	-
38	SP-ALL	Ace3g270380	Chr3	1165669743	1165671477	MDRVTTKKKPWMRMFLIILSIIASIVA (27-28.IVA-YR)
39	non SP-ALL	Ace3g270440	Chr3	1166587867	1166590368	-
40	non SP-ALL	Ace4g315320	Chr4	267612886	267615490	-
41	SP-ALL	Ace4g354150	Chr4	1008355115	1008356972	MEYHLLGYEKPLLLITLLFVSSNLIKGGEA (30-31.GEA-AG)
42	SP-ALL	Ace4g354210	Chr4	1008629886	1008631725	MEYHLLGYEKPLLLITLLFVSSNLIKGGEA (30-31.GEA-AG)
43	SP-ALL	Ace4g354230	Chr4	1008817128	1008818967	MEYHLLGYEKPLLLITLLFVSSNLIKGGEA (30-31.GEA-AG)
44	SP-ALL	Ace4g354280	Chr4	1009152013	1009153865	MEYHLLGYEKPLLLITLLFVSSNLIKGGEA (30-31.GEA-AG)
45	non SP-ALL	Ace4g361350	Chr4	1136034828	1136036514	-
46	SP-ALL	Ace4g361360	Chr4	1136291783	1136293601	MESYHKVGSNKMPSLLILICIIMSSFVNNNIAQA (34-35.AQA-KV)
47	SP-ALL	Ace4g361510	Chr4	1139569053	1139570871	MESYDKVGSNKVPCLLILTCIIMSSFVNNNIVQA (34-35.VQA-KV)
48	non SP-ALL	Ace5g398830	Chr5	572667568	572668173	-
49	non SP-ALL	Ace5g407620	Chr5	746065014	746067714	-
50	non SP-ALL	Ace5g407650	Chr5	746563622	746565961	-
51	non SP-ALL	Ace6g443010	Chr6	48784882	48796890	-
52	non SP-ALL	Ace6g444680	Chr6	86361254	86366711	-
53	non SP-ALL	Ace6g513140	Chr6	1325371362	1325372116	-
54	non SP-ALL	Ace7g575350	Chr7	1165796671	1165798220	-
55	non SP-ALL	Ace7g575360	Chr7	1165846763	1165848186	-
56	non SP-ALL	Ace7g575370	Chr7	1165889700	1165891293	-
57	non SP-ALL	Ace7g575380	Chr7	1166021336	1166022933	-
58	non SP-ALL	Ace7g575390	Chr7	1166150236	1166151828	-
59	non SP-ALL	Ace7g575400	Chr7	1166196519	1166198111	-
60	non SP-ALL	Ace8g586370	Chr8	206789885	206793778	-
61	non SP-ALL	Ace8g622450	Chr8	922132987	922134536	-
62	non SP-ALL	Ace8g622460	Chr8	922234655	922237526	-
63	SP-ALL	Ace0g645160	024364F_pilon	91170	92866	MFIIMLSVIASIVA (14-15.SIV-AY)
64	SP-ALL	Ace0g652250	041793F_pilon	56697	58529	MESYNKFGSNKVPCLLILTCMIMSSFVNNNIVQA (34-35.VQA-KV)

## Sheet: ST3_Onion_LFS list
Supplementary Table S3. Putative LFS encoding genes of A. cepa.
No.	Class	Gene ID	Chromosome	Start position	End position	Extra motif
1	LFS	Ace1g053090	Chr1	969551609	969552043
2	LFS	Ace1g053070	Chr1	969357562	969358071
3	LFS	Ace2g197870	Chr2	1726544271	1726545743
4	LFS	Ace3g221620	Chr3	268283726	268284857
5	LFS	Ace3g298060	Chr3	1675317634	1675318158
6	LFS	Ace3g298720	Chr3	1692826796	1692831676
7	LFS	Ace4g309010	Chr4	145052893	145053402
8	LFS	Ace4g309030	Chr4	145137957	145138466
9	LFS	Ace4g309050	Chr4	145240665	145241174
10	LFS	Ace4g310890	Chr4	186749599	186750150
11	LFS	Ace4g313270	Chr4	233587760	233588120
12	LFS	Ace4g348320	Chr4	896559572	896559931
13	LFS	Ace4g368080	Chr4	1264955863	1264956381
14	LFS	Ace4g368070	Chr4	1264910335	1264919927
15	LFS	Ace5g379280	Chr5	157843309	157843818
16	LFS	Ace5g382570	Chr5	245784810	245785319
17	LFS	Ace5g409410	Chr5	781573623	781579791
18	LFS	Ace5g409430	Chr5	781861433	781863054	adh_short
19	LFS	Ace6g495430	Chr6	1033977458	1033977916
20	LFS	Ace6g467310	Chr6	531643416	531650330
21	LFS	Ace8g586930	Chr8	218752441	218755164	adh_short
22	LFS	Ace8g586970	Chr8	219030033	219032157	adh_short
23	LFS	Ace8g587120	Chr8	220395214	220396559	adh_short
24	LFS	Ace0g629230	004938F_pilon	235355	241878
25	LFS	Ace0g629220	004938F_pilon	151237	151746
26	LFS	Ace0g629240	004938F_pilon	352681	353190
27	LFS	Ace0g643060	024180F_pilon	11702	12211
28	LFS	Ace0g645360	027539F_pilon	109327	109836
29	LFS	Ace0g655590	60595_pilon	7965	8474

## Sheet: ST4_Garlic_ALL_list
Supplementary Table S4. Putative alliinase (ALL) encoding genes of A. sativum.
No.	Class	Gene ID	Signal peptide sequence (Cutting site position)
1	non SP-ALL	Asa6G07068.1
2	SP-ALL	Asa5G04810.1	MEYHLPGFGKPLLLITLLFISSNLIRG (27-28. IRG-GE)
3	non SP-ALL	Asa0G03622.1
4	SP-ALL	Asa5G04811.1	MAKQAVEPRLFGYEKPLLLITLLFISSNLVQG ( 32-33. VQG-SE)
5	non SP-ALL	Asa7G04145.1
6	SP-ALL	Asa6G00856.1	MEYQRAGNQNSCLLIIFLISSMIVNYAKA (29-30. AKA-AR)
7	SP-ALL	Asa5G05566.1	MACLLILTCIIMSSFVNNNNIAQA (24-25. AQA-KV)
8	non SP-ALL	Asa5G02326.1
9	non SP-ALL	Asa4G00899.1
10	non SP-ALL	Asa4G00916.1
11	non SP-ALL	Asa4G00914.1
12	non SP-ALL	Asa5G02323.1
13	SP-ALL	Asa7G04652.1	MNLHRQPITLLLLFISSLLLNA (22-23. LNA-CL)
14	non SP-ALL	Asa0G01226.1
15	non SP-ALL	Asa4G00897.1
16	non SP-ALL	Asa0G00201.1
17	non SP-ALL	Asa5G02331.1
18	non SP-ALL	Asa5G02343.1
19	non SP-ALL	Asa4G04945.1
20	non SP-ALL	Asa5G05557.1
21	non SP-ALL	Asa5G05559.1
22	SP-ALL	Asa5G05560.1	MPCLVILTCIIMSNSLVNNNNMVQA (25-26. VQA-KM)
23	non SP-ALL	Asa4G04930.1
24	non SP-ALL	Asa2G05099.1
25	SP-ALL	Asa2G05134.1	MEMYKPGKDRSRLLIIVSLMITTSAMLVHSTSA (33-34. TSA-GD)
26	non SP-ALL	Asa5G05561.1
27	SP-ALL	Asa3G04051.1	MVTYNAGNKMPLLLTLLCIFLTSTA (25-26. STA-QQ)
28	non SP-ALL	Asa0G01228.1
29	non SP-ALL	Asa4G00917.1
30	non SP-ALL	Asa0G02557.1
31	non SP-ALL	Asa0G02857.1
32	SP-ALL	Asa2G02374.1	MGQVTTKKSWLRMFLIILTVVASIVA (26-27. IVA-YR)
33	non SP-ALL	Asa5G01750.1
34	non SP-ALL	Asa2G03887.1
35	non SP-ALL	Asa5G01836.1
36	non SP-ALL	Asa2G06628.1
37	non SP-ALL	Asa6G00975.1
38	non SP-ALL	Asa6G00976.1
39	non SP-ALL	Asa1G04902.1
40	non SP-ALL	Asa6G00994.1
41	non SP-ALL	Asa6G00999.1
42	non SP-ALL	Asa0G00067.1
43	non SP-ALL	Asa6G00996.1
44	non SP-ALL	Asa1G04903.1
45	SP-ALL	Asa6G04491.1	METYKAGNKMPLLLTLLCIFLTSTA (25-26. STA-QP)
46	non SP-ALL	Asa4G06071.1
47	non SP-ALL	Asa2G05090.1
48	non SP-ALL	Asa4G06054.1
49	non SP-ALL	Asa4G06362.1
50	non SP-ALL	Asa5G04356.1
51	non SP-ALL	Asa6G00982.1
52	non SP-ALL	Asa6G01001.1
53	non SP-ALL	Asa6G03401.1
54	non SP-ALL	Asa0G00233.1
55	SP-ALL	Asa6G01525.1	MSWTQAGIVFLLVTFFAVGDVSS (23-24. VSS-TP)
56	SP-ALL	Asa6G01529.1	MSWTQAGIVFLLLTIFAVGEVSS (23-24. VSS-TS)
57	non SP-ALL	Asa0G01884.1
58	non SP-ALL	Asa0G04050.1
59	SP-ALL	Asa5G02016.1	MRSQEYQANKNEKPWLLILLFIISILVSTDG (31-32. TDG-LS)
60	non SP-ALL	Asa4G05019.1
61	non SP-ALL	Asa4G00086.1

## Sheet: ST5_Tree_ALL_list
Supplementary Table S5. Alliinase or alliinase analogue genes used in phylogenetic analysis.
Class	Species	Gene ID
Alliinase	Allium cepa	Ace1g043160
		Ace2g106310
		Ace2g106320
		Ace2g121050
		Ace2g125000
		Ace2g125010
		Ace2g125020
		Ace2g176770
		Ace2g176880
		Ace2g176900
		Ace2g176990
		Ace2g177070
		Ace2g177120
		Ace2g177160
		Ace2g188210
		Ace2g188250
		Ace2g208980
		Ace2g209000
		Ace2g209060
		Ace3g215910
		Ace3g223390
		Ace3g270380
		Ace4g354150
		Ace4g354210
		Ace4g354230
		Ace4g354280
		Ace4g361360
		Ace4g361510
		Ace5g407620
		Ace5g407650
		Ace7g575350
		Ace7g575370
		Ace7g575380
		Ace7g575390
		Ace7g575400
		Ace8g622450
		Ace8g622460
		Ace0g645160
		Ace0g652250
	Allium sativum	Asa0G01884.1
		Asa0G04050.1
		Asa2G02374.1
		Asa2G03887.1
		Asa2G05090.1
		Asa2G05099.1
		Asa2G05134.1
		Asa2G06628.1
		Asa3G04051.1
		Asa4G00914.1
		Asa4G00916.1
		Asa4G04930.1
		Asa4G05019.1
		Asa4G06054.1
		Asa4G06362.1
		Asa5G01750.1
		Asa5G01836.1
		Asa5G02331.1
		Asa5G02343.1
		Asa5G04356.1
		Asa5G04810.1
		Asa5G05559.1
		Asa5G05560.1
		Asa5G05561.1
		Asa6G00975.1
		Asa6G00976.1
		Asa6G00982.1
		Asa6G01001.1
		Asa6G01529.1
		Asa6G03401.1
		Asa7G04145.1
		Asa7G04652.1
Alliinase analogue	Asparagus officinalis	XP_020244099.1
	Cymbidium goeringii	g55611
		gene_5455
	Musa acuminata	XP_009395075.1
		XP_009407278.1
	Zingiber officinale	XP_042390590.1
		XP_042395276.1
		XP_042391649.1
		XP_042392476.1
	Oryza sativa	Os01g51980.1
		Os01g52010.1
	Triticum aestivum	TraesCS3A03G0628900.1
		TraesCS3B03G0713100.1
		TraesCS3D03G0580800.1
	Arabidopsis thaliana	AAG12844.1

## Sheet: ST6_Garlic_LFS list
Supplementary Table S6. Putative LFS encoding genes of A. sativum.
No.	Class	Gene ID	Extra motif
1	LFS	Asa0G00679.1
2	LFS	Asa0G01930.1
3	LFS	Asa0G02479.1
4	LFS	Asa0G02481.1
5	LFS	Asa1G03601.1	adh_short
6	LFS	Asa1G03607.1	adh_short
7	LFS	Asa1G03610.1
8	LFS	Asa3G03096.1
9	LFS	Asa3G03097.1
10	LFS	Asa4G03230.1
11	LFS	Asa4G04067.1
12	LFS	Asa4G04384.1
13	LFS	Asa4G04387.1
14	LFS	Asa4G04388.1
15	LFS	Asa4G04396.1
16	LFS	Asa4G04397.1
17	LFS	Asa4G04402.1
18	LFS	Asa4G04403.1
19	LFS	Asa4G04407.1
20	LFS	Asa4G04410.1
21	LFS	Asa4G04412.1	adh_short
22	LFS	Asa4G04419.1
23	LFS	Asa4G04422.1	adh_short
24	LFS	Asa4G04492.1
25	LFS	Asa4G06508.1
26	LFS	Asa8G02784.1
27	LFS	Asa8G05174.1

## Sheet: ST7_Tree_LFS_list
Supplementary Table S7. LFS and LFS analogue genes used in phylogenetic analysis.
Class	Species	Gene ID
LFS	Allium cepa	Ace1g053090
		Ace1g053070
		Ace2g197870
		Ace3g221620
		Ace3g298060
		Ace3g298720
		Ace4g309010
		Ace4g309030
		Ace4g309050
		Ace4g310890
		Ace4g313270
		Ace4g348320
		Ace4g368080
		Ace5g379280
		Ace5g382570
		Ace5g409410
		Ace5g409430
		Ace6g495430
		Ace8g586930
		Ace8g586970
		Ace8g587120
		Ace0g629230
		Ace0g643060
		Ace0g645360
		Ace0g655590
		Ace0g629220
		Ace0g629240
	Allium sativum	Asa0G00679.1
		Asa0G01930.1
		Asa0G02479.1
		Asa0G02481.1
		Asa1G03601.1
		Asa1G03607.1
		Asa1G03610.1
		Asa3G03096.1
		Asa3G03097.1
		Asa4G03230.1
		Asa4G04067.1
		Asa4G04384.1
		Asa4G04387.1
		Asa4G04388.1
		Asa4G04396.1
		Asa4G04397.1
		Asa4G04402.1
		Asa4G04403.1
		Asa4G04407.1
		Asa4G04410.1
		Asa4G04412.1
		Asa4G04419.1
		Asa4G04422.1
		Asa4G04492.1
		Asa4G06508.1
		Asa8G02784.1
		Asa8G05174.1
	Allium fistulosum	AB094590
	Allium fistulosum	AB094591
	Allium chinense	AB094592
	Allium ascalonicum	AB094593
	Allium porrum	AB094594
	Allium porrum	AB094595
	Allium ampeloprasum	AB094596
LFS analogue	Asparagus officinalis	XP_020267808.1
		XP_020243702.1
	Cymbidium goeringii	gene_15164
	Gastrodia elata	GWHPAAEX013727
	Phalaenopsis equestris	XP_020592580.1
	Musa acuminata	XP_009416480.1
	Oryza sativa	Os01g52570.1
		Os05g11250.1
	Triticum aestivum	TraesCS3A03G0712700.1
		TraesCS3B03G0815700.1
		TraesCS3D03G0656000.1
		TraesCS1A03G0312900.1
		TraesCS1B03G0396900.1
		TraesCS1D03G0304500.1

## Sheet: ST8_AcALL_LTR
Supplementary Table S8. LTRs adjacent to ALL encoding genes of A. cepa.
Chromosome	ALL Gene ID	LTR SuperFamily	Start	End
Chr2		LTR Copia	88132448	88142088
	Ace2g106310		88337509	88339227
	Ace2g106320		88473665	88541721
		LTR Gypsy	89146847	89152578
		LTR Gypsy	371036828	371043858
	Ace2g125000		371250687	371252279
	Ace2g125010		371261318	371262908
	Ace2g125020		371274106	371275697
		LTR Gypsy	371467850	371473462
		LTR Copia	1284116024	1284121675
	Ace2g176770		1284152062	1284154540
		LTR Gypsy	1285001666	1285011327
		LTR Gypsy	1286663455	1286668722
	Ace2g176880		1287441217	1287443728
		LTR Gypsy	1287716850	1287723891
	Ace2g176900		1287459359	1287474397
		LTR Gypsy	1288178427	1288183636
		LTR Copia	1288209011	1288214591
	Ace2g176990		1288815570	1288817610
		LTR Copia	1288840094	1288849753
		LTR Copia	1289218445	1289223189
	Ace2g177070		1289456566	1289458611
		LTR Gypsy	1289603935	1289609260
	Ace2g177120		1290653467	1290654992
	Ace2g177160		1291378520	1291380916
		LTR Copia	1291811964	1291818440
		LTR Gypsy	1491815408	1491821064
	Ace2g188210		1492424265	1492425760
	Ace2g188250		1492712795	1492714443
		LTR Gypsy	1494368559	1494375529
		LTR Copia	2007185915	2007188629
	Ace2g208980		2007189583	2007191979
	Ace2g209000		2007270874	2007272841
	Ace2g209060		2007503230	2007505217
		LTR Gypsy	2008603707	2008608554
Chr4		LTR Gypsy	1008344400	1008349067
	Ace4g354150		1008355115	1008356972
	Ace4g354210		1008629886	1008631725
		LTR Gypsy	1008656039	1008660437
		LTR unknown	1008744039	1008748801
	Ace4g354230		1008817128	1008818967
		LTR Copia	1008819942	1008825611
		LTR Gypsy	1008995176	1009011009
		LTR Copia	1009048480	1009053730
	Ace4g354280		1009152013	1009153865
		LTR Gypsy	1010398149	1010413803
		LTR Gypsy	1010891626	1010896095
		LTR Copia	1011685591	1011695401
		LTR Copia	1135664162	1135670639
	Ace4g361360		1136291783	1136293601
		LTR Gypsy	1137208846	1137222776
		LTR Copia	1139449571	1139454310
	Ace4g361510		1139569053	1139570871
		LTR unknown	1141039877	1141052148
Chr5		LTR Gypsy	745670005	745684772
	Ace5g407620		746065014	746067714
	Ace5g407650		746563622	746565961
		LTR Copia	746805068	746810574
Chr7		LTR Gypsy	1164818229	1164825024
	Ace7g575350		1165796671	1165798220
	Ace7g575370		1165889700	1165891293
	Ace7g575380		1166021336	1166022933
	Ace7g575390		1166150236	1166151828
		LTR Copia	1166186513	1166191162
	Ace7g575400		1166196519	1166198111
		LTR Copia	1166233084	1166237734
Chr8		LTR Gypsy	921899614	921906032
	Ace8g622450		922132987	922134536
	Ace8g622460		922234655	922237526
		LTR Gypsy	922237691	922241419

## Sheet: ST9_AcLFS_LTR
Supplementary Table S9. LTRs adjacent to LFS encoding genes of A. cepa.
Chromosome	LFS Gene ID	LTR SuperFamily	Start	End
Chr1		LTR Copia	969245263	969251459
	Ace1g053070		969357562	969358071
		LTR Copia	969371998	969378174
	Ace1g053090		969551609	969552043
		LTR Copia	970116877	970121819
Chr3		LTR Gypsy	267766228	267773001
	Ace3g221620		268283726	268284857
		LTR Gypsy	269113652	269128234
		LTR Gypsy	1675310747	1675316253
	Ace3g298060		1675317634	1675318158
		LTR Gypsy	1675454351	1675459212
		LTR Gypsy	1692704148	1692719247
	Ace3g298720		1692826796	1692831676
		LTR Gypsy	1695597529	1695603955
Chr4		LTR Copia	144125713	144135594
	Ace4g309010		145052893	145053402
	Ace4g309030		145137957	145138466
	Ace4g309050		145240665	145241174
		LTR Copia	146022609	146025306
		LTR Gypsy	186732081	186739022
	Ace4g310890		186749599	186750150
		LTR Gypsy	187098447	187103780
		LTR Copia	230759887	230764882
	Ace4g313270		233587760	233588120
		LTR Gypsy	234148648	234153325
		LTR Copia	893669967	893679757
	Ace4g348320		896559572	896559931
		LTR Copia	896631090	896640787
		LTR Gypsy	1264116761	1264126272
	Ace4g368080		1264955863	1264956381
		LTR Gypsy	1264957103	1264963900
Chr5		LTR Gypsy	157777022	157783906
	Ace5g379280		157843309	157843818
		LTR Gypsy	157975713	157982359
		LTR Gypsy	245230546	245244716
	Ace5g382570		245784810	245785319
		LTR Gypsy	247482725	247489560
		LTR Gypsy	781256331	781261537
	Ace5g409410		781573623	781579791
		LTR Gypsy	781629540	781636298
		LTR Gypsy	782847351	782854351
	Ace5g409430		781861433	781863054
		LTR Gypsy	782972002	782984511
Chr8		LTR Gypsy	216978233	216983505
	Ace8g586930		218752441	218755164
	Ace8g586970		219030033	219032157
		LTR Copia	219369699	219376576
		LTR Gypsy	219876512	219881915
	Ace8g587120		220395214	220396559
		LTR Gypsy	220531895	220536644

## Sheet: ST10_ACSO biosyn_TPM
Supplementary Table S10. Mean of normalized expression values of putative isoalliin biosynthetic pathway genes of onion.
TPM values are average of three biological replicates.
Gene name	Gene ID	Normalized expression (TPM)
		S1_Root	S2_Root	S3_Root	S4_Root	S1_Bulb	S2_Bulb	S3_Bulb	S4_Bulb	S1_Leaf	S2_Leaf	S3_Leaf	S4_Leaf
AcGSH1a	Ace2g181040	0.106667	0.35	0.21	0.126667	0.2	0.486667	67.9833	1010.9	0	0	0	0
AcGSH1b	Ace4g370490	630.377	333.027	409.74	356.87	142.907	133.19	154.24	116.617	184.92	115.43	117.19	86.1233
AcGSH2	Ace7g548530	132.623	107.383	114.47	139.237	59.6667	51.7	49.17	58.3	57.4433	52.94	36.5067	38.9467
AcPCS1N	Ace2g171980	25.0567	17.9833	18.78	23.4233	30.1833	22.5567	17.9733	13.1133	18.1533	14.1033	11.9733	9.3
AcPCS1C	Ace2g171970	36.5533	28.7433	30.27	30.4267	42.0333	34.3833	30.5633	21.5067	30.1867	22.5	16.8467	16.65
AcGGT1	Ace5g385810	11.2833	19.7233	23.4067	47.1867	4.01333	12.0567	11.5033	13.3733	23.2733	41	36.6433	41.4533
AcGGT2	Ace2g125990	509.037	825.583	720.477	769.357	43.6133	109.327	70.3167	39.62	17.3067	39.5967	21.94	52.0233
AcGGT3	Ace4g317110	15.3233	11.6433	17.1567	26.4133	17.7067	19.7133	25.41	32.7967	20.1433	20.05	14.58	3.15
AcFMO1	Ace8g577620	43.1467	46.7833	39.01	36.1667	31.6567	40.8467	42.35	40.9533	47.7667	50.6467	45.3267	41.5

[truncated: 6 more sheets: ST11_Onion_ALL_TPM, ST12_Onion_LFS_TPM, ST13_Isoallicin_S1-S4(mean), ST14_Isoallicin_S1-S4(rawdata), ST15_isoallicin_OX(mean), ST16_isoallicin_OX(rawdata)]
